# Supplementary material for: Hemiarthroplasty through SuperPATH versus hemiarthroplasty through conventional approaches in patients with femoral neck fractures: a systematic review and meta-analysis of randomized controlled trials
Source: Sci Rep. 2023 Dec 21;13:22861. doi: 10.1038/s41598-023-50206-0 (PMC10739891; doi:10.1038/s41598-023-50206-0)
Supplement: Supplementary file 1 — Supplementary Information 1. [file 41598_2023_50206_MOESM1_ESM.xlsx]

## Sheet: Sheet1
				1 = SuperPATH
				2 = lateral	.
				3 = anterolateral	.
				4 = posterior	.			Mean	SD	Range	Male	Male	Median	SD
				5 = posterolateral	N	N	%	Years			N	%	kg/m²			N	%	N	%	N	%	N	%	N	%	N	%	%	SD	Points	SD	min.	SD	cm	SD	ml	SD	ml	SD	d	SD	0 - 10 points	SD	0 - 10 points	SD	0 - 10 points	SD	0 - 10 points	SD
	STUDY	Year	Origin	Approach	PATIENTS	Displaced femoral neck fracture	Displaced femoral neck fracture	AGE	AGE	AGE	GENDER	GENDER	BMI	BMI		Bed Sores	Bed Sores	Damage to vital organs	Damage to vital organs	High blood pressure	High blood pressure	Heart disease	Heart disease	Diabetes	Diabetes	Cerebrovascular accidents	Cerebrovascular accidents	Chronic bronchitis	Chronic bronchitis	HHS preoperatively		Operation Time		Incision length		Intraoperative blood loss		Postoperative drainage	Postoperative drainage	Time to weight bearing	Time to weight bearing	VAS 1 day	VAS 1 day	VAS 3 days	VAS 3 days	VAS 1 week postoperatively	VAS 1 week postoperatively	VAS 2 weeks postoperatively	VAS 2 weeks postoperatively
1.	Dai et al.	2019	China	1	61	61	100	69.9		65-80	22	36.07	25.63		22-28					24		15		17				4		33.16	1.71	71.58	6.84	7.06	0.98	56.24	12.76	103.53	26.92	1.72	0.3	6.12	0.91			2.06	1.06	1.12	0.74
				5	67	67	100	70.3		65-79	25	37.3	25.13		22-28					26		18		18				6		32.56	1.78	54.36	4.97	12.47	1.36	152.47	36.28	212.47	45.87	2.04	0.27	6.18	0.86			4.24	1.12	2.36	0.69
2.	Ding et al.	2018	China	1	50			81.18	5.93		22	44																				53.1	11.06	5.4	1.9	134.85	32.03					4.05	1.5					1.15	0.79
				4	50			80.76	5.57		21	42																				49.98	10.67	7.04	2.05	141.56	29.84					5.2	1.8					2.2	0.84
3.	Huang et al.	2021	China	1	35	35	100	73.22	4.15	67-82	21	60																				95.73	12.28	7.02	0.65	184.23	26.55			3.06	0.87					2.13	1.16
				2	35	35	100	74.09	4.23	66-84	23	65.7																				71.54	8.34	12.45	0.97	295.64	34.19			7.72	1.63					3.73	1.73
4.	Jia et al.	2017	China	1	32	32	100	77.1	2.3		13	40.63				1	3.13	1	3.13	22	68.75	4	12.5	9	28.13	6	18.75	5	15.63	15.4	2.8	56	7	7.1	0.6	132	29	86	19	2.6	1
				4	32	32	100	78.5	2.6		11	34.38				0	0	3	9.38	26	81.25	6	18.75	7	21.88	4	12.5	3	9.38	15.6	2.4	52	6	17.1	1.9	156	28	177	18	5.5	1.6
5.	Wand and Tian	2021	China	1	50	50	100	67.84	7.35	62-78	26	52																		43.16	8.73	112.96	13.25	7.03	1.15	193.64	23.78	113.76	13.42	2.73	0.58
				5	50	50	100	67.15	6.58	61-76	27	54																		42.16	8.9	71.26	10.82	9.08	1.24	386.42	43.51	287.08	17.34	8.39	2.12
6.	Xia et al.	2018	China	1	30	25	83	81	4.57	74-91	8	26.67								16	53			4	13							104.07	28.71	7.82	0.4	83	56.64			3.7	0.95					2.63	1.13
				5	32	30	94	80.66	4.26	67-89	11	34.38								13	41			5	16							89.16	24.58	11.84	0.99	165.63	117.34			6.78	1.18					4.84	1.11
7.	Xu et al.	2018	China	1	46	46	100	70.81	6.08	61-79	25	54.3								21	45.65	13	28.26	9	19.57					13.7		118.76	14.33	7.09	1.1	190.29	21.51	116.84	18.35	2.66	0.62
				5	46	46	100	71.02	5.96	60-82	28	60.9								19	41.3	11	23.91	10	21.74					13.51		69.54	11.08	9.07	1.05	387.41	49.52	292.03	17.41	8.51	4.57
8.	Zhao	2021	China	1	48	48	100	70.4	1.5		28	58.3	22.6	1.5																		95.8	12.1	7.1	0.5	184.3	26.4			3.1	0.7					2.1	0.6
				2	48	48	100	70.5	1.5		29	60.4	22.5	1.5																		71.6	8.2	12.5	0.8	295.7	33.9			7.8	1.5					3.8	1.2
9.	Zhao et al.	2019	China	1	25			81.5	5.2		12	48																				65.3	10.2	6.9	0.8
				5	25			82.8	6.3		10	40																				48.2	6.1	11.5	2.1
[truncated: 23 more columns]
